# Supplementary material for: Influence of Spatial Resolution and Compressed SENSE Acceleration Factor on Flow Quantification with 4D Flow MRI at 3 Tesla
Source: Tomography. 2022 Feb 10;8(1):457–78. doi: 10.3390/tomography8010038 (PMC8880336; doi:10.3390/tomography8010038)
Supplement: Supplementary file 1 [file tomography-08-00038-s001.zip]

Archive with 1 entries (1 files):
- tomography-1565298-supplementary.pdf
